# Supplementary material for: Combining sound with tongue stimulation for the treatment of tinnitus: a multi-site single-arm controlled pivotal trial
Source: Nat Commun. 2024 Aug 19;15:6806. doi: 10.1038/s41467-024-50473-z (PMC11333749; doi:10.1038/s41467-024-50473-z)
Supplement: Supplementary file 4 — Source Data [file 41467_2024_50473_MOESM4_ESM.xlsx]

## Sheet: Fig.2
Change in THI in Stage 1 for each participant for the ITT population - complete cases for moderate or worse severity group (THI ≥ 38 at interim)	Change in THI in Stage 2 for each participant for the ITT population - complete cases for moderate or worse severity group (THI ≥ 38 at interim)
-22	-34
-14	-24
-22	-16
-14	-22
14	-44
-16	-14
0	-24
-14	-8
0	-22
-2	-20
-16	-4
0	-20
-16	-2
0	-18
-20	2
0	-16
-6	-10
8	-24
-10	-6
-8	-8
-10	-6
-6	-10
-6	-6
-30	20
6	-16
-10	0
-6	-4
4	-12
2	-10
-6	-2
0	-8
6	-12
-2	-4
6	-12
-8	6
0	2
-10	12
-6	10
-12	18
8	-2

## Sheet: Fig.3a
Response of each participant to the question 'Overall would you say you have benefitted from using this device with bimodal stimulation (during the second stage of treatment)?'
No
No
No
Yes
Yes
Yes
No
Yes
Yes
No
No
Yes
No
Yes
Yes
No
Yes
No
Yes
No
No
Yes
Yes
Yes
Yes
No
Yes
Yes
Yes
Yes
Yes
Yes
No
No
Yes
Yes
Yes
Yes
No
Yes
No
No
Yes
Yes
No
Yes
No
Yes
Yes
No
No
No
Yes
No
Yes
No
Yes
No
Yes
No
Yes
Yes
No
No
Yes
Yes
Yes
Yes
No
Yes
No
Yes
Yes
Yes
Yes
Yes
Yes
Yes
Yes
No
Yes
Yes
No
Yes
No
Yes
No
Yes
No
Yes
No
Yes
Yes
Yes
Yes
Yes
Yes
No
No
Yes
Yes
No
Yes
Yes
Yes

## Sheet: Fig.3b
Response of each participant to the question 'If you knew someone with tinnitus, would you recommend they try this treatment?'
No
Yes
Yes
Yes
Yes
No
Yes
Yes
Yes
Yes
Yes
Yes
Yes
Yes
Yes
Yes
Yes
Yes
Yes
No
Yes
Yes
Yes
Yes
Yes
Yes
Yes
Yes
Yes
Yes
Yes
Yes
No
Yes
Yes
Yes
Yes
Yes
Yes
Yes
Yes
Yes
Yes
Yes
Yes
Yes
No
Yes
Yes
Yes
Yes
Yes
Yes
Yes
Yes
No
Yes
Yes
Yes
No
Yes
Yes
Yes
No
Yes
Yes
Yes
Yes
No
Yes
Yes
Yes
Yes
Yes
Yes
Yes
Yes
Yes
Yes
No
Yes
Yes
Yes
Yes
Yes
Yes
No
Yes
Yes
Yes
Yes
Yes
Yes
Yes
Yes
Yes
Yes
Yes
No
Yes
Yes
Yes
Yes
Yes
Yes

## Sheet: Supplementary Fig. 1
THI score for each enrolled participant at screening visit
40
40
40
42
42
42
44
46
46
48
48
48
48
50
52
52
56
56
56
60
60
60
60
64
64
66
68
72
76
92
38
38
38
38
38
38
38
38
38
38
38
38
38
38
38
40
40
40
40
40
40
40
42
42
42
42
42
44
46
46
46
48
48
50
50
52
52
52
52
52
52
52
56
56
56
60
62
62
66
70
72
38
38
38
38
40
42
42
44
44
44
44
44
46
46
48
50
52
52
54
54
54
56
58
58
64
64
66
66
70
74
84

## Sheet: Supplementary Fig, 2
Treatment compliance (at least 18 hours of device usage) status of each participant (1=yes, 0=no) in Stage 1	Treatment compliance (at least 18 hours of device usage) status of each participant (1=yes, 0=no) in Stage 2
1
0	0
0	0
0	1
1
1	0
1	1
1	0
0	0
1	1
1	1
1	0
1	1
1	1
1	1
1	0
1	1
0	1
0	1
1	1
1	0
1	1
1	1
1	1
1	1
1	1
1	1
1	1
0	1
1	1
1	0
1
1	1
1
0	1
1	1
1	1
1	1
1	1
1	1
1	1
1	1
1	1
1	0
1	1
1	1
1	1
1	1
1	1
1	1
1	1
1	0
1	1
1	1
1	1
1	1
1	1
1	1
1	0
1	1
1	1
1	1
1	1
1	1
1	1
1	1
1	1
1	0
1	1
1	1
1	1
1	1
1	1
1	1
1	1
1	1
1	1
1	1
1	1
1	1
1	1
1	1
1	1
1	1
0	0
1	1
1	1
1	1
1	1
1	1
1	1
1	1
1	1
1	1
1	1
1	0
1	0
1	1
1	0
1	1
1	1
1	0
1	1
1	1
1	0
1	1
1	1
1	1
1	1
1	1
1	1
1	1

## Sheet: Supplementary Fig.3
Hearing thresholds for each frequency for each enrolled participant in dB HL (decibels in hearing level)
leftside-250hz	leftside-500hz	leftside-1khz	leftside-2khz	leftside-3khz	leftside-4khz	leftside-6khz	leftside-8khz	rightside-250hz	rightside-500hz	rightside-1khz	rightside-2khz	rightside-3khz	rightside-4khz	rightside-6khz	rightside-8khz
5	0	5	5	10	25	35	45	5	0	5	5	0	10	25	20
15	0	0	5	25	45	45	50	20	5	5	5	10	40	30	40
15	15	15	5	10	20	20	10	10	10	10	15	5	0	20	5
5	0	-5	0	15	15	10	15	5	5	0	0	0	0	10	25
15	10	0	5	-5	0	-5	0	15	15	10	5	5	5	15	20
20	5	0	10	25	35	40	35	15	10	5	15	20	30	55	50
10	0	0	25	25	25	35	30	10	5	5	10	10	15	20	20
15	10	10	20	30	45	55	70	15	10	10	25	30	35	65	65
10	5	5	20	30	40	35	35	10	10	5	15	30	30	40	50
5	0	10	10	15	45	60	70	0	0	10	0	10	30	60	70
10	0	0	10	20	50	55	65	10	5	5	5	20	40	40	55
0	0	0	10	-5	0	25	5	0	0	0	10	5	0	5	10
5	5	10	15	25	35	45	45	10	5	5	20	25	25	60	60
10	15	5	10	5	5	5	5	5	10	0	15	5	0	15	25
10	5	10	5	25	25	25	0	20	5	5	5	30	35	30	15
5	0	-5	0	-5	10	10	15	0	-5	0	0	-5	0	10	15
5	5	0	30	50	35	45	60	5	5	10	35	40	40	40	55
25	25	25	65	65	75	70	75	15	25	25	60	70	75	70	80
5	5	5	15	10	25	15	25	10	0	0	5	10	25	20	45
5	5	5	5	20	15	30	40	10	0	5	5	5	20	35	50
10	0	0	5	5	15	20	35	10	0	5	10	25	35	45	55
15	5	5	0	10	15	15	10	20	5	5	10	5	5	10	20
25	25	25	30	45	55	50	60	25	25	20	30	45	60	65	55
10	5	10	20	35	60	55	70	15	10	10	10	25	45	55	65
20	20	25	40	40	50	50	75	20	15	25	35	40	40	50	80
5	5	5	0	0	5	5	10	10	5	0	5	0	10	5	0
5	-5	-5	-5	0	-5	10	5	0	0	0	-5	-5	-5	0	5
10	0	0	0	10	30	35	35	25	15	10	20	30	40	30	40
0	5	0	5	5	5	10	25	5	-5	0	5	10	5	15	20
5	0	0	5	10	20	20	20	0	0	0	10	10	10	20	20
20	20	15	10	20	25	20	15	20	15	10	20	10	15	25	35
10	5	5	5	15	25	10	5	15	10	5	10	20	20	20	25
5	0	5	10	20	20	20	50	10	0	5	5	20	15	40	60
20	15	25	30	20	35	40	40	20	20	25	35	25	25	50	40
5	0	0	5	10	10	25	30	10	10	5	5	0	0	25	15
15	15	10	10	20	35	45	55	15	15	15	25	55	70	45	55
15	10	10	5	15	25	25	35	20	10	10	15	20	20	20	25
0	0	0	5	35	45	50	50	0	0	5	20	40	55	55	65
5	0	0	0	0	0	5	20	10	0	0	5	-5	-5	5	0
5	20	5	25	45	40	35	50	5	10	10	5	10	10	15	30
25	25	25	10	15	25	20	25	5	5	10	5	5	10	20	5
15	0	5	10	35	40	35	35	15	5	20	30	45	40	40	45
5	0	-5	-5	0	-5	0	5	0	0	0	10	5	-5	20	25
5	5	5	0	-5	0	10	10	10	10	5	5	0	0	15	10
0	0	0	5	10	25	25	40	5	0	5	20	5	10	10	20
0	-5	0	5	0	5	10	15	0	0	0	0	0	0	5	10
5	5	0	5	5	-5	0	35	5	0	0	0	5	-5	5	30
0	-5	0	5	5	25	20	15	15	0	5	15	30	60	30	20
5	0	5	0	-5	-5	10	15	0	-5	5	10	5	10	15	25
5	0	0	0	0	0	5	15	10	0	5	5	0	-5	5	5
20	20	25	20	25	45	30	40	10	15	20	15	25	45	35	40
20	25	10	10	15	10	15	5	20	25	10	10	15	10	15	15
5	15	15	20	40	45	50	45	5	10	15	20	25	25	30	35
0	15	10	10	10	20	15	10	5	20	10	10	15	15	25	10
5	5	5	0	0	20	25	20	5	5	0	5	5	20	20	35
15	30	20	15	60	55	35	30	15	25	10	10	25	30	20	10
10	15	10	5	25	35	40	45	10	15	5	15	20	45	40	30
10	15	5	15	15	15	15	25	15	15	15	20	15	20	20	25
5	5	0	5	15	5	5	5	5	10	0	-5	10	0	15	0
5	15	5	5	25	15	10	5	0	10	0	0	15	20	5	15
0	15	10	15	20	25	35	40	0	15	10	10	20	30	35	40
5	5	10	15	40	40	25	25	5	5	10	15	20	25	30	30
5	10	10	10	10	15	35	35	5	5	10	10	5	5	20	40
15	15	0	10	10	5	10	5	30	30	30	25	30	15	25	15
20	35	25	10	35	25	15	10	20	30	25	-5	5	10	20	15
0	0	0	10	0	0	0	-5	10	10	10	10	10	5	5	5
10	15	10	0	35	40	50	25	10	15	10	5	20	30	50	50
10	20	15	20	30	45	55	50	15	25	20	20	25	50	50	60
-5	0	5	-5	10	10	15	0	0	5	10	0	10	5	5	10
15	20	5	5	15	60	55	50	20	25	10	15	30	45	55	60
5	10	5	5	0	5	5	-5	10	15	5	0	5	40	40	35
5	15	15	20	0	0	0	15	5	15	15	15	5	5	10	20
5	10	15	10	5	5	20	25	10	10	5	5	5	10	20	15
0	0	5	0	10	5	10	5	0	5	5	-5	5	10	-5	-5
10	10	-10	-5	15	10	5	0	5	10	-5	0	0	10	10	15
10	10	0	0	10	15	0	20	10	10	5	5	15	20	20	25
5	10	10	15	30	35	30	55	10	10	5	15	30	40	35	40
10	20	30	40	40	30	40	30	10	20	30	40	40	40	35	30
15	15	10	20	25	15	50	65	5	15	15	25	35	30	40	45
5	5	0	5	10	45	40	15	5	0	0	5	10	25	25	15
5	5	10	0	20	20	30	35	5	10	5	5	20	25	25	40
15	10	10	15	25	55	50	35	5	5	5	15	30	45	35	35
15	15	10	10	15	10	5	10	5	15	10	10	15	10	10	5
20	15	10	10	15	10	10	5	10	15	10	10	10	15	10	5
15	15	10	10	25	20	55	50	10	10	10	15	20	30	50	55
15	10	5	10	25	45	30	60	40	40	35	30	50	70	80	80
10	5	0	10	20	15	10	0	0	5	5	5	5	5	5	5
25	20	15	10	15	10	10	15	10	15	10	10	10	10	10	10
25	20	20	30	35	50	55	50	15	20	20	30	40	60	80	75
20	10	10	15	20	40	40	35	5	10	5	15	5	15	40	30
15	10	10	25	45	50	50	55	10	5	10	20	40	45	50	60
20	15	15	15	10	30	30	30	10	15	20	20	25	25	20	15
20	15	10	10	15	20	15	5	10	10	10	0	10	10	0	5
20	10	10	15	20	15	15	5	5	5	10	10	10	5	5	0
15	5	25	10	15	25	55	60	10	10	30	15	15	35	45	45
10	10	5	15	10	20	10	5	5	5	5	10	15	15	10	15
20	15	10	15	20	20	50	55	15	30	15	15	15	20	30	25
20	15	20	10	40	45	40	60	10	15	15	15	20	55	40	60
15	10	10	15	35	50	40	35	5	5	10	5	20	40	45	20
10	5	10	25	30	20	30	30	0	10	10	10	15	20	10	20
10	5	5	5	10	15	0	10	0	5	10	0	5	15	10	10
15	10	5	10	10	30	40	40	10	10	15	10	5	10	30	40
20	20	5	10	10	15	10	0	10	20	10	10	10	10	5	15
25	10	10	15	40	55	55	45	0	5	15	10	25	55	60	50
35	25	20	15	30	25	20	35	30	15	15	20	20	20	10	20
5	5	5	5	25	45	45	35	10	10	10	5	25	30	35	35
30	20	15	20	20	15	20	0	25	25	15	15	20	15	5	10
20	20	20	30	35	50	60	65	15	20	15	15	40	65	55	70
30	35	30	35	45	35	65	60	25	30	35	35	45	60	60	70
10	10	5	5	5	0	0	0	0	5	0	5	5	10	0	-5
15	20	10	25	40	45	50	40	10	15	10	10	15	20	20	10
25	15	20	30	25	15	25	35	15	20	15	20	25	25	30	20

## Sheet: Supplementary Fig.4
THI group for each patient at initial assessment	Change in THI from initial assesment to 6-weeks assessment for each patient
Slight	6
Slight	2
Slight	8
Slight	10
Slight	26
Slight	2
Slight	18
Slight	-4
Mild	-14
Mild	-8
Mild	-6
Mild	8
Mild	-4
Mild	0
Mild	16
Mild	6
Mild	-8
Mild	0
Mild	34
Mild	12
Mild	-12
Mild	-12
Mild	-8
Mild	-4
Mild	-4
Mild	-8
Mild	-8
Mild	-6
Mild	-2
Mild	-4
Mild	-2
Mild	-10
Mild	-12
Mild	2
Mild	0
Mild	-8
Mild	6
Mild	-16
Mild	-8
Mild	14
Mild	-8
Mild	-4
Mild	-24
Mild	-6
Mild	6
Mild	-10
Mild	-22
Mild	-4
Mild	-10
Mild	20
Mild	-16
Mild	-28
Mild	-18
Mild	-8
Mild	4
Mild	-16
Mild	-2
Mild	-12
Mild	18
Mild	-20
Mild	-8
Mild	-18
Mild	10
Moderate	4
Moderate	-28
Moderate	-26
Moderate	-4
Moderate	-20
Moderate	-16
Moderate	-24
Moderate	-2
Moderate	4
Moderate	8
Moderate	20
Moderate	-8
Moderate	-2
Moderate	0
Moderate	-34
Moderate	-16
Moderate	-18
Moderate	-12
Moderate	-12
Moderate	-20
Moderate	-10
Moderate	-24
Moderate	8
Moderate	-34
Moderate	-20
Moderate	8
Moderate	6
Moderate	-6
Moderate	-28
Moderate	28
Moderate	-6
Moderate	-6
Moderate	2
Moderate	-2
Moderate	-2
Moderate	14
Moderate	-16
Moderate	16
Moderate	-22
Moderate	12
Moderate	-26
Moderate	-10
Moderate	-10
Moderate	-40
Moderate	2
Moderate	-12
Moderate	-10
Moderate	6
Moderate	-6
Moderate	-4
Moderate	-32
Moderate	-10
Moderate	2
Moderate	0
Moderate	-18
Moderate	-8
Moderate	-6
Moderate	-28
Moderate	-14
Moderate	-42
Severe	-44
Severe	-10
Severe	18
Severe	16
Severe	-18
Severe	-36
Severe	-36
Severe	-2
Severe	-18
Severe	-4
Severe	-20
Severe	26
Severe	-16
Severe	-10
Severe	4
Severe	-4
Severe	-14
Severe	-4
Severe	-4
Severe	-24
Severe	-56
Severe	-2
Severe	-10
Severe	-52
Severe	6
Severe	-18
Severe	-4
Severe	-28
Severe	-10
Severe	-2
Severe	0
Severe	-10
Severe	-2
Severe	-24
Severe	-40
Severe	-40
Severe	-8
Severe	-34
Severe	-24
Severe	-14
Severe	-6
Severe	-20
Severe	-20
Severe	-22
Severe	-20
Severe	-26
Severe	-16
Severe	-16
Severe	-12
Severe	-10
Severe	-32
Severe	-8
Severe	-24
Severe	-38
Severe	0
Severe	-16
Severe	-26
Severe	-50
Severe	4
Severe	-14
Catastrophic	-62
Catastrophic	-8
Catastrophic	18
Catastrophic	-32
Catastrophic	-54
Catastrophic	-12
Catastrophic	0
Catastrophic	-28
Catastrophic	-6
Catastrophic	-40
Catastrophic	-24
Catastrophic	0
Catastrophic	-24
Catastrophic	-48
Catastrophic	10
Catastrophic	-50
Catastrophic	-8
Catastrophic	-58
Catastrophic	-74
Catastrophic	2
Catastrophic	-50
